# Supplementary material for: Relationship Between Population Density, Availability of Gynecological Services, and Cervical Cancer Incidence and Mortality Across Administrative Units in Serbia and Bosnia and Herzegovina During 2016–2020
Source: Medicina (Kaunas). 2024 Dec 2;60(12):1987. doi: 10.3390/medicina60121987 (PMC11727680; doi:10.3390/medicina60121987)
Supplement: Supplementary file 1 [file medicina-60-01987-s001.zip]

Archive with 1 entries (1 files):
- medicina-3282235-supplementary.pdf
